# Supplementary material for: Development of an Intratumoral Holmium Microsphere Injection Method in Ex Vivo Human Pancreatic Ductal Adenocarcinoma: A Preclinical Feasibility Study
Source: Cancers (Basel). 2025 Mar 19;17(6):1028. doi: 10.3390/cancers17061028 (PMC11941289; doi:10.3390/cancers17061028)
Supplement: Supplementary file 1 [file cancers-17-01028-s001.zip]

Archive with 1 entries (1 files):
- cancers-3446790-supplementary.pdf
